# Supplementary material for: Investigating the Impact of Pressure Relief Performance on the Occurrence of Pressure Injuries and Shoulder Pain in Wheelchair Users with Spinal Cord Injury (PRperf Study): Study Protocol for a Prospective Observational Study
Source: Methods Protoc. 2025 Jun 6;8(3):62. doi: 10.3390/mps8030062 (PMC12196044; doi:10.3390/mps8030062)
Supplement: Supplementary file 1 [file mps-08-00062-s001.zip]

Archive with 3 entries (2 files):
- mps-3610503-supply/
- mps-3610503-supply/Supplement_1_SPIRIT_checklist.pdf
- mps-3610503-supply/Supplement_2_ICF.pdf
